# Supplementary material for: Metal Preference Hierarchy in the HDAC8 Active Site: A DFT Study
Source: Molecules. 2026 Jan 15;31(2):306. doi: 10.3390/molecules31020306 (PMC12843752; doi:10.3390/molecules31020306)
Supplement: Supplementary file 1 [file molecules-31-00306-s001.zip]

Archive with 1 entries (1 files):
- molecules-4059768-supplementary.pdf
